# Supplementary material for: Nicarbazin Residue in Tissues from Broilers Reared on Reused Litter Conditions
Source: Animals (Basel). 2022 Nov 10;12(22):3107. doi: 10.3390/ani12223107 (PMC9686525; doi:10.3390/ani12223107)
Supplement: Supplementary file 1 [file animals-12-03107-s001.zip]

Archive with 1 entries (1 files):
- animals-1922408-supplementary.pdf
